# Supplementary material for: Study on the Effect of Mentha × piperita L. Essential Oil on Electroencephalography upon Stimulation with Different Visual Effects
Source: Molecules. 2022 Jun 24;27(13):4059. doi: 10.3390/molecules27134059 (PMC9268669; doi:10.3390/molecules27134059)
Supplement: Supplementary file 1 [file molecules-27-04059-s001.zip]

Archive with 3 entries (2 files):
- molecules-1770927-supplementary/
- molecules-1770927-supplementary/Amplitude.xlsx
- molecules-1770927-supplementary/Power.xlsx
