# Supplementary material for: Study on the Effect of Mentha × piperita L. Essential Oil on Electroencephalography upon Stimulation with Different Visual Effects
Source: Molecules. 2022 Jun 24;27(13):4059. doi: 10.3390/molecules27134059 (PMC9268669; doi:10.3390/molecules27134059)
Supplement: Supplementary file 1 [file molecules-27-04059-s001.zip › molecules-1770927-supplementary/Amplitude.xlsx]

## Sheet: Sheet1
			Fp1	Fpz	Fp2	F7	F3	Fz	F4	F8	FC5	FC1	FC2	FC6	T7	C3	Cz	C4	T8	CP5	CP1	CP2	CP6	P7	P3	Pz	P4	P8	Poz	O1	Oz	O2
1	blank	δ	2.23923	2.3378	2.33892	1.67119	2.2184	2.23165	2.1822	1.5599	1.76896	2.31137	2.25658	1.77221	1.35214	1.96443	2.23709	1.9496	1.42196	1.60864	1.9484	1.93824	1.62808	1.30572	1.68763	1.83128	1.82814	1.41724	1.84699	1.45327	1.48027	1.51037
		θ	1.3348	1.38175	1.29796	1.03941	1.40789	1.48453	1.43342	0.915568	1.16028	1.51637	1.48946	1.12103	0.792962	1.23528	1.44509	1.26904	0.859029	0.971553	1.20346	1.26561	1.0683	0.836635	1.0641	1.12343	1.18844	0.942057	1.16421	0.929611	0.929121	0.935288
		α	1.13341	1.16398	1.07334	0.848817	1.02924	1.10268	1.0262	0.770648	0.892655	1.06932	1.0309	0.873677	0.779987	1.02708	1.02576	1.03295	0.813038	0.932992	0.991906	0.983486	0.968616	0.849653	1.05628	0.986814	1.07651	0.974689	1.10737	1.13494	1.07051	1.10642
		β	0.768444	0.765632	0.783331	0.591867	0.675623	0.660689	0.673033	0.546541	0.573516	0.652211	0.644067	0.573973	0.722623	0.622677	0.641371	0.634028	0.737404	0.565193	0.623943	0.627303	0.574074	0.553748	0.635175	0.62345	0.639052	0.619165	0.675806	0.722967	0.701343	0.74312
2	mint	δ	2.40163	2.31426	2.26889	1.90108	2.01816	2.18541	1.99408	1.7815	1.56044	2.09172	2.08654	1.70049	1.27203	1.66565	2.03584	1.78143	1.34645	1.30112	1.77882	1.82304	1.51702	1.14201	1.56048	1.77753	1.71231	1.46564	1.71702	1.49684	1.5376	1.54067
		θ	1.47736	1.48757	1.461	1.02839	1.32208	1.44581	1.30674	1.01402	0.933343	1.37574	1.35267	1.00992	0.711678	1.06798	1.33391	1.14496	0.70746	0.816621	1.16317	1.19534	0.852706	0.77003	0.947604	1.13697	1.05203	0.815618	1.01292	0.876935	0.860089	0.921606
		α	1.4099	1.42186	1.40911	1.04274	1.3506	1.41831	1.28944	0.975228	1.02233	1.3663	1.32397	0.985566	0.784737	1.11836	1.31993	1.10077	0.764007	0.90401	1.17373	1.14358	0.959683	1.00703	1.0924	1.17441	1.13668	1.22348	1.17673	1.21475	1.06516	1.18768
		β	0.898987	0.87611	0.846974	0.618979	0.762505	0.739304	0.725641	0.620709	0.616763	0.711141	0.701932	0.639173	0.627776	0.653053	0.695495	0.681225	0.655982	0.54762	0.671113	0.690168	0.598107	0.629308	0.657756	0.689146	0.712601	0.707607	0.717629	0.811529	0.755487	0.842771
3	red	δ	1.8196	1.64879	1.70222	1.33035	1.7286	1.88706	1.68437	1.27411	1.30658	1.89427	1.90841	1.42474	1.14315	1.58259	2.02099	1.71285	1.16424	1.31694	1.75833	1.84011	1.39029	1.14582	1.57958	1.85417	1.71876	1.3007	1.7237	1.35597	1.37194	1.40788
		θ	1.13144	1.08293	1.09475	0.763087	1.17866	1.27066	1.14151	0.837215	0.786195	1.2094	1.20971	0.817586	0.631574	0.988438	1.19685	1.01414	0.673689	0.776971	1.03597	1.07334	0.784891	0.67136	0.919678	1.05154	0.974088	0.798364	1.00603	0.871702	0.845181	0.841165
		α	0.936397	0.904277	0.917674	0.650168	0.855233	0.896242	0.854314	0.692325	0.681409	0.855684	0.861624	0.709022	0.623201	0.838541	0.865207	0.842465	0.662879	0.696547	0.851747	0.85042	0.763559	0.679415	0.850176	0.857865	0.859705	0.830058	0.878129	0.867491	0.82358	0.921924
		β	0.74747	0.704793	0.756318	0.541438	0.647003	0.647247	0.639496	0.564466	0.543427	0.623333	0.603799	0.524587	0.508075	0.594718	0.603166	0.573961	0.570674	0.508124	0.5997	0.578967	0.514712	0.518147	0.606296	0.594269	0.599769	0.613216	0.620065	0.70189	0.649075	0.73397
4	red mint	δ	2.34089	2.29249	2.35934	1.54453	1.99373	2.11329	1.91644	1.41163	1.55771	2.03427	2.02139	1.51684	1.27375	1.7391	2.06903	1.78078	1.17079	1.3618	1.83373	1.86873	1.41186	1.12418	1.58476	1.85738	1.68861	1.26727	1.76123	1.35796	1.39845	1.43792
		θ	1.65968	1.6436	1.57188	1.02468	1.53368	1.69386	1.43708	0.95184	1.07856	1.52954	1.48898	1.03145	0.756038	1.23092	1.49099	1.25076	0.750668	0.972348	1.32613	1.34498	0.954259	0.84649	1.13654	1.28175	1.18327	0.937291	1.20256	1.0224	0.981866	1.028
		α	1.3447	1.26777	1.31812	0.842207	1.07527	1.14138	1.04626	0.811492	0.892732	1.10845	1.11547	0.814374	0.759845	1.03406	1.15973	0.987874	0.721754	0.931154	1.14359	1.11513	0.846413	0.992931	1.15233	1.2308	1.14545	1.05539	1.222	1.20228	1.09609	1.18749
		β	0.939557	0.905629	0.980802	0.616426	0.733251	0.743788	0.758211	0.600182	0.638142	0.689453	0.696259	0.619005	0.558573	0.658655	0.674195	0.650073	0.558869	0.595903	0.658581	0.653329	0.561553	0.614079	0.673026	0.675299	0.658723	0.629089	0.707165	0.843701	0.782675	0.799424
5	blue	δ	1.97517	1.90451	2.00079	1.3851	1.75012	1.85729	1.67873	1.37409	1.36572	1.78207	1.78607	1.28691	0.967743	1.5355	1.81174	1.51637	1.08142	1.22778	1.60265	1.65014	1.24967	1.13398	1.40593	1.62389	1.51551	1.26157	1.53729	1.2498	1.29847	1.32246
		θ	1.18112	1.17476	1.17211	0.829252	1.17453	1.30884	1.13713	0.796393	0.895303	1.28489	1.25938	0.871318	0.65846	1.05784	1.28806	1.05967	0.656293	0.806495	1.10247	1.09865	0.81237	0.688703	0.903806	1.04293	0.947892	0.705771	0.941568	0.785719	0.800592	0.811715
		α	1.03473	1.00145	1.00084	0.715519	0.922689	0.950087	0.855107	0.682509	0.739596	0.913966	0.882334	0.719388	0.648387	0.86141	0.919182	0.890937	0.644534	0.704085	0.895408	0.852088	0.746472	0.661931	0.807157	0.898946	0.854415	0.788865	0.888653	0.877318	0.842861	0.949727
		β	0.723148	0.706612	0.724828	0.538983	0.650652	0.628895	0.625362	0.523472	0.546426	0.596897	0.581449	0.52318	0.579381	0.566727	0.573938	0.560515	0.529397	0.492426	0.566858	0.56243	0.534819	0.522459	0.562877	0.579769	0.591012	0.611568	0.594986	0.691584	0.643709	0.737103
6	blue mint	δ	2.06194	1.9637	2.04409	1.64315	1.91426	2.02236	1.83047	1.45441	1.48065	1.96978	1.92934	1.45717	1.15267	1.70067	2.03157	1.67892	1.26744	1.34552	1.87529	1.81949	1.40248	1.18763	1.7002	1.91686	1.70589	1.37748	1.86171	1.49464	1.51716	1.51239
		θ	1.39598	1.3567	1.39414	0.953925	1.27266	1.40898	1.28977	0.894542	0.963062	1.375	1.36226	0.930205	0.696449	1.1062	1.35146	1.13684	0.672101	0.823229	1.18609	1.18593	0.831274	0.749887	1.05078	1.16868	1.05462	0.901476	1.077	0.958054	0.901725	0.932288
		α	1.16981	1.13956	1.16166	0.816432	1.00814	1.08996	1.0297	0.754899	0.795924	1.06583	1.0535	0.816862	0.651417	0.903216	1.07822	0.987038	0.766478	0.757313	0.988754	1.01881	0.896339	0.850027	0.971957	1.02745	1.05748	1.08952	1.06523	1.16163	1.03423	1.14183
		β	0.879537	0.844627	0.9017	0.565516	0.631668	0.632329	0.697215	0.548495	0.568214	0.595778	0.635959	0.589853	0.535358	0.580653	0.603748	0.624335	0.581966	0.536097	0.592371	0.61269	0.558226	0.540182	0.59389	0.618933	0.642459	0.666563	0.632583	0.722973	0.685329	0.764894
