# Supplementary material for: Study on the Effect of Mentha × piperita L. Essential Oil on Electroencephalography upon Stimulation with Different Visual Effects
Source: Molecules. 2022 Jun 24;27(13):4059. doi: 10.3390/molecules27134059 (PMC9268669; doi:10.3390/molecules27134059)
Supplement: Supplementary file 1 [file molecules-27-04059-s001.zip › molecules-1770927-supplementary/Power.xlsx]

## Sheet: Sheet1
			Fp1	Fpz	Fp2	F7	F3	Fz	F4	F8	FC5	FC1	FC2	FC6	T7	C3	Cz	C4	T8	CP5	CP1	CP2	CP6	P7	P3	Pz	P4	P8	Poz	O1	Oz	O2
1	blank	δ	8.39689	9.00026	8.65888	4.69379	6.99826	6.74188	6.65284	3.76906	5.12587	7.30416	6.83808	4.60606	2.68709	5.44066	6.66145	5.00488	3.05378	3.93726	4.94664	4.97835	4.04388	2.65713	3.86715	4.61345	4.75597	2.95783	4.98543	2.98928	3.30642	3.55833
		θ	2.79593	3.04024	2.33563	1.96621	3.0508	3.08318	2.90268	1.1576	2.61551	3.43224	3.0265	1.86009	1.10461	2.52658	2.97359	2.20585	1.21463	1.91625	2.04298	2.17087	1.86656	1.23961	1.77399	1.69626	2.05986	1.45464	2.33682	1.33396	1.65779	1.41776
		α	1.97011	2.11051	1.72565	1.11431	1.62462	1.67665	1.58128	0.783512	1.47496	1.77081	1.55512	1.22366	1.04654	1.76695	1.55957	1.74142	1.22498	1.65805	1.47941	1.43198	1.69088	1.19937	1.73457	1.3946	1.85309	1.62102	2.10477	1.91695	1.97912	2.068
		β	0.87972	0.870672	0.913877	0.523139	0.686454	0.632843	0.669898	0.430473	0.510283	0.638719	0.614649	0.494293	0.873305	0.602617	0.602764	0.602428	0.89274	0.494155	0.577005	0.564523	0.471405	0.443489	0.573745	0.550153	0.561772	0.545957	0.649438	0.782658	0.72963	0.821812
2	mint	δ	11.3235	10.1389	9.32341	10.555	6.90227	6.94034	5.57829	6.77734	4.6533	6.43771	6.19666	4.20945	2.71313	4.19847	6.15365	4.54258	2.75827	2.47738	4.77323	5.13098	3.25866	1.85988	3.50902	4.88307	4.48076	3.23632	4.45522	3.40407	3.4927	3.37481
		θ	4.18838	4.08854	3.88127	1.71978	2.62968	3.15235	2.46424	1.65593	1.26296	2.71204	2.58265	1.5278	0.65777	1.5944	2.50881	1.75945	0.706376	0.905136	1.91575	1.98392	1.01405	0.809532	1.27559	1.84442	1.54058	0.911595	1.4409	1.05315	1.03328	1.17554
		α	3.37785	3.47198	3.39314	1.75364	2.8317	3.22458	2.77594	1.74411	1.69823	3.06001	2.98494	1.92425	0.929609	2.31776	3.04827	2.65311	1.0485	1.37441	2.61634	2.61513	1.58124	1.8771	1.94852	2.3877	2.3466	2.74274	2.24003	2.69076	1.81331	2.29853
		β	1.2938	1.14887	1.05257	0.564651	0.968492	0.811654	0.825772	0.548571	0.584874	0.765026	0.699896	0.599377	0.573916	0.61735	0.686935	0.636659	0.756353	0.40494	0.639841	0.656278	0.513367	0.569537	0.581786	0.654755	0.688899	0.733974	0.702327	0.90987	0.833435	1.07736
3	red	δ	5.15379	4.05837	4.60224	2.58302	4.11556	4.92146	4.02168	2.35773	2.42616	4.91921	4.98428	2.91441	1.99006	3.443	5.49057	4.10401	2.01074	2.40973	4.2229	4.56129	2.81914	1.86008	3.43742	4.68565	4.09539	2.54359	4.30712	2.77386	2.83047	2.85244
		θ	1.80379	1.72664	1.75072	0.849604	1.94283	2.28325	1.80394	0.937211	0.844044	1.96944	1.95419	0.886471	0.594631	1.29652	1.88266	1.35084	0.643185	0.805769	1.44665	1.49682	0.807837	0.600865	1.19658	1.5125	1.2566	0.881636	1.42182	1.06573	1.00204	0.972544
		α	1.25221	1.13407	1.16584	0.60187	1.01526	1.12695	1.02389	0.641277	0.67322	1.03694	1.01324	0.672677	0.57866	1.03544	1.03884	0.999195	0.657779	0.699644	0.997392	0.980479	0.857953	0.613054	0.964067	0.998944	1.03899	0.980192	1.06512	1.03109	0.982698	1.29721
		β	0.883754	0.769631	0.989202	0.431417	0.621844	0.601208	0.560892	0.468634	0.414902	0.544294	0.495411	0.375263	0.405881	0.495937	0.491441	0.433389	0.500951	0.358005	0.488691	0.440168	0.343942	0.388251	0.50381	0.46428	0.47695	0.521424	0.527302	0.725027	0.624431	0.789765
4	red mint	δ	8.26767	7.44353	7.97488	3.35085	5.03002	5.51833	4.70688	2.7479	3.1557	5.20992	5.19521	3.02328	2.11954	3.83303	5.51872	4.12702	1.92296	2.41604	4.47271	4.67376	2.77208	1.7089	3.35863	4.89809	4.08992	2.38901	4.47484	2.66799	2.83003	3.13782
		θ	7.70621	8.01776	5.85171	1.80069	5.81574	9.25934	4.76937	1.56111	1.88811	5.22815	4.40563	1.81178	0.903319	2.37659	3.63637	2.3742	0.84109	1.37959	2.54682	2.60106	1.29847	1.00688	1.79172	2.23785	1.87204	1.31095	1.94029	1.51217	1.42314	1.4976
		α	2.57773	2.23893	2.36034	0.970171	1.63606	1.83149	1.51366	0.837444	1.09553	1.69672	1.66293	0.89913	0.765952	1.48367	1.7726	1.34305	0.768871	1.19237	1.72729	1.6289	0.990664	1.65353	1.77043	1.92937	1.68565	1.74877	2.03664	2.60472	1.76895	2.04964
		β	1.63504	1.56197	1.85205	0.608969	0.909688	0.933103	1.03398	0.599279	0.64667	0.747418	0.757386	0.60619	0.477512	0.657249	0.677077	0.601997	0.493349	0.540586	0.646612	0.609845	0.453313	0.586512	0.665737	0.653235	0.619507	0.570651	0.70667	1.10182	0.950965	1.01
5	blue	δ	6.17323	5.70815	6.31691	2.87654	4.54484	5.06071	4.06506	2.86066	2.5541	4.41073	4.44396	2.27585	1.25397	3.10608	4.35531	3.04965	1.56876	1.94403	3.4239	3.60077	2.13426	1.63892	2.69911	3.59717	3.29681	2.30284	3.32924	2.11909	2.51303	2.65836
		θ	2.01203	1.94044	1.90425	0.93158	1.99418	2.55343	1.84053	0.894895	1.08073	2.42863	2.35162	1.05695	0.567916	1.60657	2.42919	1.61076	0.603979	0.924392	1.7621	1.76876	0.950005	0.671276	1.21447	1.54875	1.27871	0.691429	1.24297	0.859427	0.91745	0.977772
		α	1.5259	1.41586	1.40693	0.677575	1.11583	1.19028	0.978433	0.638077	0.722109	1.10045	1.02838	0.724779	0.532523	0.999161	1.11062	1.19377	0.570023	0.716716	1.07388	1.00837	0.80183	0.600475	0.965997	1.10915	1.01986	0.916736	1.13714	1.32349	1.17892	1.51196
		β	0.78591	0.721553	0.776489	0.418155	0.657558	0.554004	0.560692	0.40873	0.446921	0.520189	0.478791	0.389629	0.507403	0.474327	0.455818	0.431631	0.4382	0.347904	0.447618	0.424148	0.394356	0.384015	0.432683	0.451654	0.458036	0.557965	0.459207	0.724325	0.585685	0.82427
6	blue mint	δ	6.69555	5.59295	6.24376	4.09561	5.47044	5.90709	4.66289	3.09929	3.43459	5.89542	5.4127	3.11992	2.00345	4.38747	6.18777	4.20917	2.62096	2.71902	5.14748	4.77616	2.96383	1.9485	4.17226	5.15153	4.10142	2.65322	4.80335	3.17547	3.21385	3.18202
		θ	2.85114	2.5242	2.66835	1.32613	2.24749	2.63787	2.10899	1.07407	1.2903	2.63343	2.5	1.13391	0.670616	1.7337	2.63797	1.86928	0.701592	0.936957	2.0453	2.10339	1.02694	0.796585	1.56793	2.03556	1.61911	1.16175	1.72111	1.40117	1.22284	1.27103
		α	2.04354	1.92547	1.98563	0.961172	1.3534	1.59459	1.49721	0.84786	0.865534	1.45895	1.48625	0.957917	0.589222	1.08393	1.49742	1.37855	0.877084	0.795531	1.29755	1.36266	1.16247	1.01634	1.22093	1.36973	1.49349	2.04754	1.4782	1.99342	1.47682	1.91549
		β	1.15646	1.02605	1.21872	0.472428	0.543939	0.544905	0.710179	0.430527	0.478365	0.477974	0.550251	0.515802	0.410858	0.473312	0.489814	0.542212	0.476703	0.416257	0.477939	0.506206	0.419568	0.402855	0.477336	0.507767	0.553485	0.633719	0.54461	0.762063	0.677973	0.851863
